# Supplementary material for: Discovery of Natural α-Glucosidase Inhibitors from Hericium erinaceus Through Integrated Isolation, Structural Characterization, In Vitro Evaluation, and Molecular Dynamics Simulations
Source: Molecules. 2026 May 11;31(10):1605. doi: 10.3390/molecules31101605 (PMC13209448; doi:10.3390/molecules31101605)
Supplement: Supplementary file 1 [file molecules-31-01605-s001.zip]

Archive with 1 entries (1 files):
- molecules-4300653-supplementary.pdf
